# Supplementary material for: Nutritional and Pharmacological Targeting of the Calcium-Sensing Receptor Influences Chemically Induced Colitis in Mice
Source: Nutrients. 2019 Dec 16;11(12):3072. doi: 10.3390/nu11123072 (PMC6950720; doi:10.3390/nu11123072)
Supplement: Supplementary file 1 [file nutrients-11-03072-s001.zip]

Archive with 2 entries (2 files):
- Supplementary materials/Supplementary figures.pdf
- Supplementary materials/Supplementary tables.pdf
